# Supplementary material for: The evaluation of an automated mariPOC SARS‐CoV‐2 antigen test compared to RT‐qPCR SARS‐CoV‐2 assay and comparison of its sensitivity in Delta‐ and Omicron‐variant samples
Source: Influenza Other Respir Viruses. 2022 Sep 6;16(6):1033–9. doi: 10.1111/irv.13048 (PMC9530541; doi:10.1111/irv.13048)
Supplement: Supplementary file 1 — Data S1. Supporting Information [file IRV-16-1033-s001.xlsx]

## Sheet: SARS-CoV-2_prospective
Number of sample	Cycle Treshold	mariPOC Result	ψ	Date	Age	Sex	Symptoms	Symptoms details*
COV-2111-1450	gen E: 17.34; gen RdRP/S: 18.23; gen N: 17.08	positive	˃200	8.11.	51	female	none
COV-2111-1460	gen E: 33.13; gen RdRP/S: 33.68; gen N: 32.72	negative		8.11.	68	female	yes	Cough, temperature 38˚C
COV-2111-1463	negative	negative		8.11.	10	female	none
COV-2111-1464	negative	negative		8.11.	40	male	none
COV-2111-1465	gen E: 20.43; gen RdRP/S: 20.82; gen N: 19.66	positive	29.83	8.11.	10	female	none
COV-2111-1467	negative	negative		8.11.	23	male	yes	Cough, throat pain
COV-2111-1468	negative	negative		8.11.	10	male	none
COV-2111-1470	negative	negative		8.11.	6	male	none
COV-2111-1471	negative	negative		8.11.	56	female	yes	Cough
COV-2111-1475	negative	negative		8.11.	46	female	none
COV-2111-1476	negative	negative		8.11.	9	female	none
COV-2111-1477	gen E: 21.35; gen RdRP/S: 23.00; gen N: 22.65	positive	111.06	8.11.	78	male	yes	Temperature 38.1˚C
COV-2111-1481	gen E: 17.73; gen RdRP/S: 19.18; gen N: 18.52	positive	˃200	8.11.	31	female	none
COV-2111-1482	gen E: 38.49; gen RdRP/S: 40.88; gen N: 39.48	negative		8.11.	63	male	none
COV-2111-1483	negative	negative		8.11.	26	male	yes	Temperature, loss of smell and taste
COV-2111-1484	gen E: 18.61; gen RdRP/S: 20.44; gen N: 20.59	positive	129.25	8.11.	59	male	yes	Cough
COV-2111-1485	negative	negative		8.11.	23	male	none
COV-2111-1486	negative	negative		8.11.	47	female	yes	Cough, join and muscle pain, chills
COV-2111-1487	gen E: 18.25; gen RdRP/S: 20.01; gen N: 20.32	positive	˃200	8.11.	47	male	none
COV-2111-1488	negative	negative		8.11.	10	male	none
COV-2111-1491	negative	negative		8.11.	0	male	yes	Cough, temperature
COV-2111-1492	negative	negative		8.11.	3	female	yes	Cough, temperature
COV-2111-1493	negative	negative		8.11.	14	female	none
COV-2111-1494	negative	negative		8.11.	9	female	none
COV-2111-1495	gen E: 19.50; gen RdRP/S: 21.16; gen N: 21.41	positive	˃200	8.11.	59	male	yes	Cough, temperature
COV-2111-1496	gen E: 20.16; gen RdRP/S: 22.25; gen N: 21.93	positive	˃200	8.11.	52	female	yes	Cough, join and muscle pain, chills, temperature, loss of smell and taste
COV-2111-1497	negative	negative		8.11.	46	female	yes	Cough
COV-2111-1498	gen E: 17.21; gen RdRP/S: 19.10; gen N: 16.99	positive	˃200	8.11.	23	female	none
COV-2111-1499	negative	negative		8.11.	55	female	none
COV-2111-1500	negative	negative		8.11.	58	male	yes	Cough, diarhoea, vomiting
COV-2111-1501	negative	negative		8.11.	20	female	none
COV-2111-1502	gen E: 26.31; gen RdRP/S: 28.23; gen N: 27.37	positive	6.17	8.11.	30	female	yes	Cough, diarhoea, vomiting, loss of smell and taste, fatique
COV-2111-1505	negative	negative		8.11.	34	female	none
COV-2111-1506	negative	negative		8.11.	12	female	none
COV-2111-1507	negative	negative		8.11.	51	female	none
COV-2111-1508	gen E: 20.48; gen RdRP/S: 21.05; gen N: 21.12	positive	65.67	8.11.	7	female	none
COV-2111-1509	gen E: 24.37; gen RdRP/S: 24.87; gen N: 24.99	positive	23.18	8.11.	34	male	yes	Temperature
COV-2111-1510	negative	negative		8.11.	32	female	none
COV-2111-1515	negative	negative		8.11.	12	female	none
COV-2111-1518	negative	negative		8.11.	12	female	none
COV-2111-1522	gen E: 21.14; gen RdRP/S: 21.77; gen N: 21.47	positive	137.22	8.11.	9	female	none
COV-2111-1523	negative	negative		8.11.	5	male	yes	Cough, runny nose
COV-2111-1524	gen E: 24.26; gen RdRP/S: 26.88; gen N: 23.64	positive	58.55	8.11.	9	female	none
COV-2111-1528	negative	negative		8.11.	9	male	none
COV-2111-1529	negative	negative		8.11.	12	female	none
COV-2111-1530	gen E: 24.29; gen RdRP/S: 24.51; gen N: 24.63	positive	5.11	8.11.	46	male	none
COV-2111-1532	gen E: 25.21; gen RdRP/S: 25.72; gen N: 25.42	positive	36.72	8.11.	13	female	none
COV-2111-1533	gen E: 28.60; gen RdRP/S: 29.18; gen N: 29.66	negative		8.11.	28	female	yes	Cough, joint and muscle pain, loss of smell and taste, temperature 39˚C, chills, runny nose.
COV-2111-1534	gen E: 23.68; gen RdRP/S: 24.15; gen N: 23.87	positive	50.32	8.11.	30	male	yes	Cough, joint and muscle pain, loss of smell and taste, temperature 39˚C, chills, diarrhoea, vomiting.
COV-2111-1535	gen E: 23.19; gen RdRP/S: 24.87; gen N: 21.39	positive	4.91	8.11.	28	female	yes	Cough, throat pain
COV-2111-1545	negative	negative		8.11.	25	male	none
COV-2111-1546	gen E: 33.18; gen RdRP/S: 35.05; gen N: 35.13	negative		8.11.	3	female	none
COV-2111-1547	gen E: 20.55; gen RdRP/S: 22.66; gen N: 22.78	positive	35.60	8.11.	11	male	none
COV-2111-1548	gen E: 21.40; gen RdRP/S: 23.32; gen N: 23.79	positive	23.93	8.11.	14	male	none
COV-2111-1549	negative	negative		8.11.	33	male	yes	Cough, joint an muscle pain, chills, temperature 38˚C
COV-2111-1551	gen E: 20.16; gen RdRP/S: 21.95; gen N: 22.72	positive	˃200	8.11.	29	female	yes	Cough, joint an muscle pain, chills, temperature 38˚C
COV-2111-1552	negative	negative		8.11.	5	male	yes	Temperature 38.0˚C
COV-2111-1553	negative	negative		8.11.	48	male	none
COV-2111-1550	gen E: 16.57; gen RdRP/S: 18.41; gen N: 19.21	positive	˃200	8.11.	7	female	yes	Cough
COV-2111-1554	negative	negative		8.11.	33	female	yes	Cough
COV-2111-1555	negative	negative		8.11.	29	female	none
COV-2111-1556	gen E: 30.65; gen RdRP/S: 32.68; gen N: 33.16	negative		8.11.	3	female	none
COV-2111-1557	gen E: 18.15; gen RdRP/S: 20.63; gen N: 19.98	positive	75.52	8.11.	8	male	none
COV-2111-1558	gen E: 16.33; gen RdRP/S: 18.30; gen N: 18.78	positive	˃200	8.11.	10	male	none
COV-2111-1559	gen E: 16.91; gen RdRP/S: 19.39; gen N: 19.42	positive	˃200	8.11.	12	male	none
COV-2111-1561	negative	negative		8.11.	41	male	none
COV-2111-1562	gen E: 26.52; gen RdRP/S: 28.12; gen N: 28.67	negative		8.11.	69	female	yes	Temperature 38.3˚C, loss of smell and taste, running nose
COV-2111-1563	negative	negative		8.11.	0	male	yes	Cough, temperature 37˚C
COV-2111-1564	gen E: 19.76; gen RdRP/S: 21.99; gen N: 22.43	positive	37.12	8.11.	23	female	none
COV-2111-1565	negative	negative		8.11.	34	female	yes	Cough
COV-2111-1566	negative	negative		8.11.	63	male	none
COV-2111-1567	negative	negative		8.11.	63	female	yes	Cough, temperature, running nose
COV-2111-1568	negative	negative		8.11.	47	female	none
COV-2111-1569	gen E: 36.53; gen RdRP/S: 38.50; gen N: 37.59	negative		8.11.	14	female	none
COV-2111-1570	negative	negative		8.11.	77	female	yes	Cough, runny nose
COV-2111-1602	gen E: 13.73; gen RdRP/S: 17.10; gen N: 16.05	positive	186.06	9.11.	39	female	yes	Cough, runny nose, chills
COV-2111-1603	negative	negative		9.11.	1	male	none
COV-2111-1604	negative	negative		9.11.	8	male
COV-2111-1605	negative	negative		9.11.	16	male	none
COV-2111-1606	gen E: 20.77; gen RdRP/S: 24.79; gen N: 24.15	positive	10.46	9.11.	11	female	yes	Running nose
COV-2111-1607	negative	negative		9.11.	50	female	none
COV-2111-1609	negative	negative		9.11.	44	male	none
COV-2111-1610	negative	negative		9.11.	27	male	none
COV-2111-1611	negative	negative		9.11.	55	male	none
COV-2111-1612	gen E: 13.02; gen RdRP/S: 16.23; gen N: 16.02	positive	˃200	9.11.	15	male	none
COV-2111-1613	negative	negative		9.11.	6	female	none
COV-2111-1614	gen E: 14.96; gen RdRP/S: 18.07; gen N: 17.98	positive	˃200	9.11.	14	male	none
COV-2111-1620	gen E: 26.49; gen RdRP/S: 29.57; gen N: 29.94	negative		9.11.	66	female	none
COV-2111-1621	negative	negative		9.11.	46	female	yes	Running nose
COV-2111-1622	negative	negative		9.11.	51	female	none
COV-2111-1623	gen E: 14.46; gen RdRP/S: 17.53; gen N: 17.41	positive	129.40	9.11.	32	female	yes	Cough, cefalea
COV-2111-1626	gen E: 38.04; gen RdRP/S: 40.50; gen N: 38.99	negative		9.11.	28	female	yes	Cough, joint and muscle pain, chills
COV-2111-1624	negative	negative		9.11.	46	female	none
COV-2111-1628	gen E: 33.75; gen RdRP/S: 38.06; gen N: 37.90	negative		9.11.	63	male	none
COV-2111-1629	negative	negative		9.11.	34	female	none
COV-2111-1630	negative	negative		9.11.	34	female	none
COV-2111-1631	negative	negative		9.11.	56	female	none
COV-2111-1632	negative	negative		9.11.	20	female	none
COV-2111-1633	gen E: 20.53; gen RdRP/S: 21.92; gen N: 22.71	positive	˃200	9.11.	58	male	none
COV-2111-1635	gen E: 20.87; gen RdRP/S: 22.44; gen N: 22.17	positive	179.64	9.11.	6	female	yes	Temperature
COV-2111-1636	negative	negative		9.11.	17	female	none
COV-2111-1637	negative	negative		9.11.	65	male	none
COV-2111-1638	negative	negative		9.11.	50	female	none
COV-2111-1639	negative	negative		9.11.	58	male	yes	Temperature 37.5, runing nose
COV-2111-1640	negative	negative		9.11.	23	male	none
COV-2111-1642	negative	negative		9.11.	21	female	yes	Temperature 39
COV-2111-1643	negative	negative		9.11.	49	female	none
COV-2111-1644	negative	negative		9.11.	45	female	none
COV-2111-1645	negative	negative		9.11.	16	male	none
COV-2111-1646	negative	negative		9.11.	48	male	none
COV-2111-1647	gen E: 26.90; gen RdRP/S: 28.63; gen N: 29.40	negative		9.11.	4	male	none
COV-2111-1648	negative	negative		9.11.	43	female	none
COV-2111-1649	gen E: 24.00; gen RdRP/S: 24.71; gen N: 25.51	positive	1.22	9.11.	43	female	none
COV-2111-1650	negative	negative		9.11.	43	male	none
COV-2111-1651	negative	negative		9.11.	38	female	none
COV-2111-1652	negative	negative		9.11.	20	female	none
COV-2111-1653	negative	negative		9.11.	12	female	none
COV-2111-1654	negative	negative		9.11.	27	male	none
COV-2111-1655	negative	negative		9.11.	27	female	none
COV-2111-1656	negative	negative		9.11.	27	female	none
COV-2111-1657	negative	negative		9.11.	20	male	none
VIR-2111-1666	gen E: 16.15; gen RdRP/S: 16.75; gen N: 18.11	positive	˃200	9.11.	75	male	none
COV-2111-1658	negative	negative		9.11.	46	female	none
COV-2111-1659	negative	negative		9.11.	52	female	none
COV-2111-1660	negative	negative		9.11.	46	male	none
COV-2111-1661	negative	negative		9.11.	17	female	none
COV-2111-1662	gen E: 32.77; gen RdRP/S: 34.14; gen N: 34.37	negative		9.11.	11	male	none
COV-2111-1663	negative	negative		9.11.	30	female	none
COV-2111-1664	negative	negative		9.11.	61	felame	none
COV-2111-1666	negative	negative		9.11.	50	female	none
COV-2111-1667	negative	negative		9.11.	44	male	yes	Joint and muscle pain, chills, throat pain.
COV-2111-1668	gen E: 16.30; gen RdRP/S: 17.62; gen N: 18.53	positive	˃200	9.11.	15	male	none
COV-2111-1669	negative	negative		9.11.	3	female	none
COV-2111-1670	gen E: 14.47; gen RdRP/S: 16.39; gen N: 14.22	positive	˃200	9.11.	29	male	yes	Cough, running nose, headache
COV-2111-1671	negative	negative		9.11.	31	female	none
COV-2111-1672	negative	negative		9.11.	39	male	none
COV-2111-1673	negative	negative		9.11.	43	female	none
COV-2111-1674	negative	negative		9.11.	18	male	none
COV-2111-1685	gen E: 22.87; gen RdRP/S: 23.11; gen N: 23.65	positive	11.78	9.11.	34	female	yes	Joint and muscle pain, chills, throat pain, temperature 37.5
COV-2111-1686	negative	negative		9.11.	22	female	none
COV-2111-1687	negative	negative		9.11.	27	male	none
COV-2111-1688	negative	negative		9.11.	69	female	none
COV-2111-1689	negative	negative		9.11.	6	male	none
COV-2111-1690	negative	negative		9.11.	37	male	none
COV-2111-1691	negative	negative		9.11.	3	male	none
COV-2111-1692	negative	negative		9.11.	55	male	yes	Cough, temperature 38
COV-2111-1693	gen E: 17.39; gen RdRP/S: 17.40; gen N: 17.47	positive	˃200	9.11.	9	male	yes	Joint and muscle pain, chills, temperature 39
COV-2111-1694	negative	negative		9.11.	25	female	yes	Joint and muscle pain, chills, temperature 37.8
COV-2111-1696	negative	negative		9.11.	18	male	none
COV-2111-1697	negative	positive	3.48	9.11.	65	female	none
COV-2111-1698	negative	negative		9.11.	54	male	none
COV-2111-1699	gen E: 17.74; gen RdRP/S: 18.31; gen N: 18.46	positive	179.63	9.11.	54	female	yes	Cough, throat pain
COV-2111-1704	gen E: 23.26; gen RdRP/S: 23.49; gen N: 23.50	positive	64.19	9.11.	6	female	none
COV-2111-1715	gen E: 19.08; gen RdRP/S: 19.56; gen N: 19.08	positive	˃200	9.11.	55	female	yes	Cough
COV-2111-1716	negative	negative		9.11.	39	female	yes	Cough, joint and muscle pain, chills, temperature 38
COV-2111-1717	negative	negative		9.11.	54	female	yes	Cough, joint and muscle pain, chills, temperature 38, diarrhoea, vomiting
COV-2111-1718	negative	negative		9.11.	30	female	none
COV-2111-1720	negative	negative		9.11.	21	male	yes	Cough, temperature, chills
COV-2111-1721	negative	negative		9.11.	43	female	yes	Temperature
COV-2111-1723	negative	negative		9.11.	6	female	yes	Running nose
COV-2111-1724	negative	negative		9.11.	67	female	yes	Loss smell, taste
COV-2111-1725	negative	negative		9.11.	26	male	none
COV-2111-1726	gen E: 15.24; gen RdRP/S: 16.84; gen N: 13.55	positive	˃200	9.11.	11	female	yes	Cough, running nose
COV-2111-1729	gen E: 15.83; gen RdRP/S: 17.66; gen N: 19.56	positive	˃200	9.11.	28	male	yes	Cough, joint and muscle pain, chills
COV-2111-1730	negative	negative		9.11.	45	female	none
COV-2111-1731	negative	negative		9.11.	10	female	none
COV-2111-1732	gen E: 31.69; gen RdRP/S: 33.17; gen N:39.55	negative		9.11.	40	female	yes	Cough, temperature, joint and stomach pain
COV-2111-1733	gen E: 22.08; gen RdRP/S: 23.88; gen N: 23.20	positive	8.19	9.11.	21	male	yes	Cough, joint and muscle pain, chills.
COV-2111-1735	gen E: 17.18; gen RdRP/S: 19.09; gen N: 17.72	positive	2.18	9.11.	41	female	yes	Cough
COV-2111-1736	gen E: 17.52; gen RdRP/S: 19.49; gen N: 18.62	positive	198.05	9.11.	17	female	none	none
COV-2111-1737	negative	negative		9.11.	12	male	none
COV-2111-1738	negative	negative		9.11.	13	female	none
COV-2111-1739	negative	negative		9.11.	9	female	none
COV-2111-1740	gen E: 24.56; gen RdRP/S: 26.52; gen N: 25.56	positive	20.63	9.11.	35	female	yes	Cough, joint and muscle pain, chills
COV-2111-1741	negative	negative		9.11.	54	female	none
COV-2111-1743	negative	negative		9.11.	3	female	none
COV-2111-1744	negative	negative		9.11.	70	female	none
VIR-2111-1821	gen E: 17.14; gen RdRP/S: 19.30; gen N: 17.98	positive	195.19	9.11.	54	female	none
COV-2111-1745	negative	negative		9.11.	28	male
COV-2111-1764	negative	negative		9.11.	39	male
COV-2111-1765	negative	negative		9.11.	45	female
COV-2111-1766	negative	negative		9.11.	31	male
COV-2111-1767	negative	negative		9.11.	57	male
COV-2111-1768	negative	negative		9.11.	38	female
COV-2111-1769	negative	negative		9.11.	56	female
COV-2111-1775	gen E: 18.51; gen RdRP/S: 20.60; gen N: 22.04	positive	161.04	9.11.	11	male	yes	Headache
COV-2111-1776	negative	negative		9.11.	38	female
COV-2111-1777	negative	negative		9.11.	40	male
COV-2111-1778	negative	negative		9.11.	22	female
COV-2111-1779	gen E: 17.08; gen RdRP/S: 19.44; gen N: 20.26	positive	˃200	9.11.	36	male	none
COV-2111-1780	negative	negative		9.11.	11	male
COV-2111-1784	negative	negative		9.11.	14	male
COV-2111-1785	negative	negative		9.11.	45	female
COV-2111-1786	negative	negative		9.11.	40	male
COV-2111-1787	negative	negative		9.11.	13	female
COV-2111-1788	negative	negative		9.11.	28	female
COV-2111-1789	negative	negative		9.11.	28	male
COV-2111-1790	negative	negative		9.11.	27	female
COV-2111-1817	negative	negative		10.11.	11	male
COV-2111-1820	negative	negative		10.11.	11	male
COV-2111-1821	negative	negative		10.11.	13	female
COV-2111-1824	negative	negative		10.11.	11	male
COV-2111-1825	negative	negative		10.11.	35	female
COV-2111-1826	negative	negative		10.11.	42	male
COV-2111-1827	negative	negative		10.11.	55	female
COV-2111-1828	negative	negative		10.11.	46	male
COV-2111-1829	negative	negative		10.11.	11	female
COV-2111-1832	negative	negative		10.11.	39	female
VIR-2111-1905	negative	negative		10.11.	4	female
VIR-2111-1906	negative	negative		10.11.	28	female
COV-2111-1834	negative	negative		10.11.	12	female
COV-2111-1835	negative	negative		10.11.	12	female
COV-2111-1836	negative	negative		10.11.	20	female
COV-2111-1839	negative	negative		10.11.	10	female
COV-2111-1840	negative	negative		10.11.	15	female
COV-2111-1841	negative	negative		10.11.	12	male
COV-2111-1842	negative	negative		10.11.	55	female
COV-2111-1843	gen E: 20.47; gen RdRP/S: 23.35; gen N: 23.42	positive	23.11	10.11.	45	male	none
COV-2111-1844	negative	negative		10.11.	60	female
COV-2111-1845	negative	negative		10.11.	11	female
COV-2111-1846	negative	negative		10.11.	45	female
COV-2111-1847	negative	negative		10.11.	31	male
COV-2111-1848	negative	negative		10.11.	32	female
COV-2111-1849	negative	negative		10.11.	24	female
COV-2111-1850	negative	negative		10.11.	11	female
COV-2111-1857	negative	negative		10.11.	64	female
COV-2111-1858	negative	negative		10.11.	18	male
COV-2111-1860	gen E: 14.16; gen RdRP/S: 17.40; gen N: 16.45	positive	˃200	10.11.	62	female	none
COV-2111-1861	negative	negative		10.11.	6	female
COV-2111-1862	negative	negative		10.11.	12	female
COV-2111-1863	negative	negative		10.11.	49	female
COV-2111-1864	negative	negative		10.11.	42	female
COV-2111-1867	negative	negative		10.11.	39	female
COV-2111-1868	negative	negative		10.11.	36	male
COV-2111-1869	negative	negative		10.11.	18	female
COV-2111-1870	gen E: 17.42; gen RdRP/S: 20.98; gen N: 20.05	positive	132.12	10.11.	42	male	none
COV-2111-1871	negative	negative		10.11.	4	male
COV-2111-1872	negative	negative		10.11.	12	female
COV-2111-1876	gen E: 16.62; gen RdRP/S: 19.49; gen N: 19.27	positive	31.24	10.11.	54	female	none
COV-2111-1877	gen E: 13.33; gen RdRP/S: 16.62; gen N: 15.45	positive	137.24	10.11.	37	female	none
COV-2111-1878	negative	negative		10.11.	5	female
COV-2111-1879	negative	negative		10.11.	69	female
COV-2111-1880	negative	negative		10.11.	22	male
COV-2111-1885	negative	negative		10.11.	44	male
COV-2111-1884	negative	negative		10.11.	47	female
COV-2111-1886	negative	negative		10.11.	32	female
COV-2111-1887	negative	negative		10.11.	19	female
COV-2111-1888	negative	negative		10.11.	58	male
COV-2111-1889	negative	negative		10.11.	47	male
COV-2111-1899	negative	negative		10.11.	36	female
COV-2111-1901	negative	negative		10.11.	49	male
COV-2111-1905	negative	negative		10.11.	4	female
COV-2111-1904	negative	negative		10.11.	8	female
COV-2111-1908	negative	negative		10.11.	69	female
COV-2111-1909	negative	negative		10.11.	21	female
COV-2111-1910	negative	negative		10.11.	41	male
COV-2111-1916	negative	negative		10.11.	32	male
COV-2111-1918	negative	negative		10.11.	41	male
COV-2111-1920	gen E: 19.41; gen RdRP/S: 19.48; gen N: 20.39	positive	147.83	10.11.	62	male	none
COV-2111-1921	negative	negative		10.11.	11	male
COV-2111-1922	negative	negative		10.11.	70	female
COV-2111-1928	gen E: 15.45; gen RdRP/S: 16.00; gen N: 23.38	positive	˃200	10.11.	44	female	none
COV-2111-1929	negative	negative		10.11.	28	female
COV-2111-1931	negative	negative		10.11.	13	female
COV-2111-1940	negative	negative		10.11.	32	female
COV-2111-1941	negative	negative		10.11.	35	female
COV-2111-1942	negative	negative		10.11.	52	female
COV-2111-1943	negative	negative		10.11.	10	female
COV-2111-1944	negative	negative		10.11.	44	male
COV-2111-1945	negative	negative		10.11.	75	female
COV-2111-1947	negative	negative		10.11.	10	male
COV-2111-1948	negative	negative		10.11.	18	female
COV-2111-1949	negative	negative		10.11.	24	female
COV-2111-1950	negative	negative		10.11.	24	male
COV-2111-1951	negative	negative		10.11.	77	female
COV-2111-1952	negative	negative		10.11.	18	male
COV-2111-1953	gen E: 18.54; gen RdRP/S: 18.72; gen N: 19.37	positive	39.98	10.11.	28	female	none
COV-2111-1954	negative	negative		10.11.	45	female
COV-2111-1955	negative	negative		10.11.	34	male
COV-2111-1956	negative	negative		10.11.	75	male
COV-2111-1957	negative	negative		10.11.	45	male
COV-2111-1958	gen E: 19.54; gen RdRP/S: 19.85; gen N: 20.10	positive	110.53	10.11.	51	female	none
COV-2111-1959	negative	negative		10.11.	17	female
COV-2111-1961	gen E: 27.26; gen RdRP/S: 26.99; gen N: 27.87	negative		10.11.	37	female	none
COV-2111-1962	negative	negative		10.11.	68	female
COV-2111-1965	negative	negative		10.11.	64	female
COV-2111-1966	negative	negative		10.11.	50	male
COV-2111-1967	negative	negative		10.11.	47	female
COV-2111-1969	negative	negative		10.11.	27	female
COV-2111-1970	negative	negative		10.11.	45	female
COV-2111-1971	negative	negative		10.11.	12	female
COV-2111-1975	negative	negative		10.11.	8	male
COV-2111-1976	negative	negative		10.11.	41	male
COV-2111-1977	negative	negative		10.11.	34	female
COV-2111-1978	gen E: 13.76; gen RdRP/S: 14.50; gen N: 12.62	positive	˃200	10.11.	44	female	none
COV-2111-1980	negative	negative		10.11.	3	female
COV-2111-1981	negative	negative		10.11.	10	male
COV-2111-1982	negative	negative		10.11.	30	male
COV-2111-1983	negative	negative		10.11.	7	male
COV-2111-1984	negative	negative		10.11.	16	male
COV-2111-1986	negative	negative		10.11.	60	female
COV-2111-1987	negative	negative		10.11.	63	male
COV-2111-1988	gen E: 14.82; gen RdRP/S: 19.62; gen N: 15.35	positive	˃200	10.11.	23	female	none
COV-2111-1991	negative	negative		10.11.	15	female
VIR-2111-2080	negative	negative		10.11.	11	male
COV-2111-1992	negative	negative		10.11.	11	female
COV-2111-1995	negative	negative		10.11.	34	female
COV-2111-1996	negative	negative		10.11.	10	female
COV-2111-1997	negative	negative		10.11.	15	male
COV-2111-1998	negative	negative		10.11.	5	female
COV-2111-2001	negative	negative		10.11.	49	male
COV-2111-2003	negative	negative		10.11.	8	male
COV-2111-2004	negative	negative		10.11.	3	female
COV-2111-2005	negative	negative		10.11.	14	male
COV-2111-2009	negative	negative		10.11.	12	female
COV-2111-2008	negative	negative		10.11.	12	male
COV-2111-2034	negative	negative		11.11.	15	female
COV-2111-2035	negative	negative		11.11.	11	male
COV-2111-2036	negative	negative		11.11.	30	male
COV-2111-2037	negative	negative		11.11.	31	male
COV-2111-2038	negative	negative		11.11.	11	female
COV-2111-2039	gen E: 18.17; gen RdRP/S: 22.52; gen N: 20.71	positive	˃200	11.11.	50	female	none
COV-2111-2040	negative	negative		11.11.	47	female
COV-2111-2041	negative	negative		11.11.	30	male
COV-2111-2042	negative	negative		11.11.	30	female
COV-2111-2043	negative	negative		11.11.	48	female
COV-2111-2044	negative	negative		11.11.	37	male
COV-2111-2045	negative	negative		11.11.	47	female
COV-2111-2058	negative	negative		11.11.	11	male
COV-2111-2049	negative	negative		11.11.	12	female
COV-2111-2050	negative	negative		11.11.	16	male
COV-2111-2051	gen E: 26.61; gen RdRP/S: 28.15; gen N: 28.98	positive	2.35	11.11.	44	male	none
COV-2111-2052	negative	negative		11.11.	28	female
COV-2111-2053	negative	negative		11.11.	12	female
COV-2111-2054	negative	negative		11.11.	28	female
COV-2111-2055	negative	negative		11.11.	9	female
COV-2111-2056	negative	negative		11.11.	7	male
COV-2111-2057	negative	negative		11.11.	60	female
COV-2111-2059	gen E: 22.80; gen RdRP/S: 24.58; gen N: 24.71	positive	28.52	11.11.	30	female	yes	Temperature, 38
COV-2111-2060	negative	negative		11.11.	9	male	none
COV-2111-2061	gen E: 14.57; gen RdRP/S: 17.40; gen N: 17.81	positive	˃200	11.11.	42	male	yes	Cough
COV-2111-2062	negative	negative		11.11.	58	female
COV-2111-2063	negative	negative		11.11.	42	male
COV-2111-2064	gen E: 19.14; gen RdRP/S: 21.26; gen N: 22.19	positive	154.97	11.11.	59	female	yes	Temperature, 38
COV-2111-2065	negative	negative		11.11.	5	male
COV-2111-2066	negative	negative		11.11.	47	female
COV-2111-2067	negative	negative		11.11.	48	female
COV-2111-2068	negative	negative		11.11.	7	male
COV-2111-2069	negative	negative		11.11.	41	female
COV-2111-2070	negative	negative		11.11.	11	female
COV-2111-2071	negative	negative		11.11.	38	male
COV-2111-2085	gen E: 23.62; gen RdRP/S: 25.13; gen N: 24.63	negative		11.11.	49	female	yes
COV-2111-2086	negative	negative		11.11.	75	male
COV-2111-2087	gen E: 17.95; gen RdRP/S: 19.42; gen N: 18.01	positive	192.43	11.11.	43	male	none
VIR-2111-2269	negative	negative		11.11.	59	male
COV-2111-2088	gen E: 23.08; gen RdRP/S: 25.00; gen N: 23.68	positive	62.24	11.11.	61	female	none
COV-2111-2089	negative	negative		11.11.	41	female
COV-2111-2090	negative	negative		11.11.	61	female
COV-2111-2091	negative	negative		11.11.	56	male
COV-2111-2093	negative	negative		11.11.	41	male
COV-2111-2094	negative	negative		11.11.	61	female
COV-2111-2095	gen E: 26.99; gen RdRP/S: 28.48; gen N: 27.00	negative		11.11.	68	female	yes	Loss of smell and taste
COV-2111-2097	negative	negative		11.11.	8	female
COV-2111-2098	negative	negative		11.11.	3	female
COV-2111-2099	negative	negative		11.11.	21	female
COV-2111-2101	gen E: 19.09; gen RdRP/S: 20.99; gen N: 21.30	positive	5.30	11.11.	22	female	none
COV-2111-2102	gen E: 25.08; gen RdRP/S: 26.83; gen N: 26.12	positive	6.81	11.11.	26	male	yes	Loss of smell and taste, joint and muscle pain, chills.
COV-2111-2103	negative	negative		11.11.	53	female
COV-2111-2104	gen E: 19.69; gen RdRP/S: 21.40; gen N: 20.54	positive	93.05	11.11.	54	male	none
COV-2111-2105	negative	negative		11.11.	52	male
COV-2111-2106	negative	negative		11.11.	14	male
COV-2111-2107	gen E: 25.05; gen RdRP/S: 26.20; gen N: 25.94	positive	2.86	11.11.	50	male	yes	Cough
COV-2111-2108	negative	negative		11.11.	18	female
COV-2111-2109	negative	negative		11.11.	40	male
COV-2111-2110	negative	negative		11.11.	7	male
COV-2111-2111	negative	negative		11.11.	30	male
COV-2111-2112	gen E: 24.43; gen RdRP/S: 26.52; gen N: 28.15	negative		11.11.	37	male	yes	Cough
COV-2111-2113	gen E: 23.54; gen RdRP/S: 25.76; gen N: 25.88	positive	1.95	11.11.	0	male	none
COV-2111-2114	negative	negative		11.11.	55	female	none
COV-2111-2115	gen E: 17.37; gen RdRP/S: 20.58; gen N: 20.68	positive	46.90	11.11.	19	female	none
COV-2111-2116	gen E: 22.01; gen RdRP/S: 24.71; gen N: 25.32	positive	10.02	11.11.	64	female	yes	Cough, joint and muscle pain, temperature 37.7
COV-2111-2126	negative	negative		11.11.	27	male
COV-2111-2117	gen E: 17.39; gen RdRP/S: 19.54; gen N: 20.74	positive	77.96	11.11.	69	female	yes	Cough, temperature 37.4
COV-2111-2118	gen E: 18.65; gen RdRP/S: 21.30; gen N: 22.28	positive	25.24	11.11.	51	male	none
COV-2111-2119	negative	negative		11.11.	58	female
COV-2111-2120	negative	negative		11.11.	7	female
COV-2111-2121	gen E: 21.29; gen RdRP/S: 23.46; gen N: 24.57	positive	13.84	11.11.	11	male	yes	Running nose
COV-2111-2122	gen E: 19.16; gen RdRP/S: 21.13; gen N: 21.62	positive	67.52	11.11.	11	female	yes	Cough, temperature
COV-2111-2123	negative	negative		11.11.	17	male
COV-2111-2124	negative	negative		11.11.	54	female
COV-2111-2125	negative	negative		11.11.	27	male
COV-2111-2127	negative	negative		11.11.	7	male
COV-2111-2128	negative	negative		11.11.	11	male
COV-2111-2129	negative	negative		11.11.	22	female
COV-2111-2130	negative	negative		11.11.	7	female
COV-2111-2131	gen E: 15.11; gen RdRP/S: 17.50; gen N: 18.60	positive	˃200	11.11.	11	male	none
COV-2111-2132	negative	negative		11.11.	6	female
COV-2111-2140	gen E: 30.71; gen RdRP/S: 33.94; gen N: 33.97	negative		11.11.	6	female	none
COV-2111-2141	negative	negative		11.11.	49	male
COV-2111-2142	negative	negative		11.11.	37	male
COV-2111-2143	negative	negative		11.11.	17	female
COV-2111-2144	negative	negative		11.11.	64	female
COV-2111-2145	negative	negative		11.11.	25	male
COV-2111-2146	negative	negative		11.11.	15	male
COV-2111-2147	negative	negative		11.11.	11	male
COV-2111-2148	negative	negative		11.11.	9	female
COV-2111-2154	negative	negative		11.11.	31	male
COV-2111-2155	negative	negative		11.11.	14	female
COV-2111-2156	negative	negative		11.11.	27	female
COV-2111-2157	negative	negative		11.11.	23	female
COV-2111-2158	negative	negative		11.11.	75	female
COV-2111-2159	negative	negative		11.11.	48	female
COV-2111-2160	negative	negative		11.11.	51	male
COV-2111-2161	negative	negative		11.11.	69	male
COV-2111-2162	negative	negative		11.11.	7	male
COV-2111-2163	negative	negative		11.11.	45	female
COV-2111-2164	negative	negative		11.11.	12	male
COV-2111-2165	gen E: 34.07; gen RdRP/S: 36.06; gen N: 38.08	negative		11.11.	9	male	none
COV-2111-2166	gen E: 33.11; gen RdRP/S: 36.12; gen N: 37.24	negative		11.11.	10	male	none
COV-2111-2167	negative	negative		11.11.	51	female
COV-2111-2168	negative	negative		11.11.	12	male
COV-2111-2169	gen E: 15.73; gen RdRP/S: 18.10; gen N: 20.14	positive	151.74	11.11.	37	male	yes	9.11., temperature 38.2
COV-2111-2170	negative	negative		11.11.	31	female
COV-2111-2171	negative	negative		11.11.	49	female
COV-2111-2172	negative	negative		11.11.	28	female
COV-2111-2173	negative	negative		11.11.	44	female
COV-2111-2174	negative	negative		11.11.	46	female
COV-2111-2175	negative	negative		11.11.	8	female
COV-2111-2176	negative	negative		11.11.	7	female
COV-2111-2178	negative	negative		11.11.	33	male
COV-2111-2179	negative	negative		11.11.	16	female
COV-2111-2180	negative	negative		11.11.	17	male
COV-2111-2183	negative	negative		11.11.	47	male
COV-2111-2184	negative	negative		11.11.	12	female
COV-2111-2185	negative	negative		11.11.	13	female
COV-2111-2186	negative	negative		11.11.	54	male
COV-2111-2187	negative	negative		11.11.	33	female
COV-2111-2188	negative	negative		11.11.	55	female
COV-2111-2902	negative	negative		15.11.	36	male	none
COV-2111-2905	gen E: 18,44; gen RdRP/S: 21,32; gen N: 20,09	positive	132.21	15.11.	39	male	yes	Cough
COV-2111-2906	negative	negative		15.11.	26	female
COV-2111-2907	negative	negative		15.11.	13	male
COV-2111-2908	negative	negative		15.11.	74	female
COV-2111-2909	negative	negative		15.11.	40	male
COV-2111-2910	negative	negative		15.11.	26	female
COV-2111-2915	negative	negative		15.11.	27	male
COV-2111-2917	gen E: 34.88; gen RdRP/S: 38.05; gen N: 39.12	negative		15.11.	78	female	none
COV-2111-2920	negative	negative		15.11.	24	female
COV-2111-2924	negative	negative		15.11.	51	male
COV-2111-2927	negative	negative		15.11.	15	male
COV-2111-2930	negative	negative		15.11.	8	male
COV-2111-2945	negative	negative		15.11.	34	female
COV-2111-2946	negative	negative		15.11.	31	female
COV-2111-2947	negative	negative		15.11.	55	female
COV-2111-2948	negative	negative		15.11.	14	male
COV-2111-2949	negative	negative		15.11.	33	female
COV-2111-2950	negative	negative		15.11.	32	female
COV-2111-2951	gen E: 20.78; gen RdRP/S: 22.91; gen N: 22.58	positive	44.23	15.11.	19	male	none
COV-2111-2952	negative	negative		15.11.	1	female
COV-2111-2953	negative	negative		15.11.	59	female
COV-2111-2954	negative	negative		15.11.	15	female
COV-2111-2956	negative	negative		15.11.	44	male
COV-2111-2957	negative	negative		15.11.	39	female
COV-2111-2958	gen E: 16.31; gen RdRP/S: 19.49; gen N: 16.41	positive	140.09	15.11.	45	female	none
COV-2111-2959	negative	negative		15.11.	43	male
COV-2111-2960	gen E: negativní; gen RdRP/S: negativní; gen N: 37.97	negative		15.11.	5	male	none
COV-2111-2961	negative	negative		15.11.	15	male
COV-2111-2962	negative	negative		15.11.	42	female
COV-2111-2963	negative	negative		15.11.	28	male
COV-2111-2964	negative	negative		15.11.	25	male
COV-2111-2965	negative	negative		15.11.	37	male
COV-2111-2966	negative	negative		15.11.	59	female
COV-2111-2967	negative	negative		15.11.	57	male
COV-2111-2968	gen E: negativní; gen RdRP/S: negativní; gen N: 39.04	negative		15.11.	12	male	none
COV-2111-2969	negative	negative		15.11.	18	male
COV-2111-2970	negative	negative		15.11.	7	female
COV-2111-2971	gen E: 20.21; gen RdRP/S: 22.75; gen N: 22.27	positive	16.97	15.11.	55	female	yes	Cough
COV-2111-2973	negative	negative		15.11.	31	female
COV-2111-2974	negative	negative		15.11.	23	female
COV-2111-2975	negative	negative		15.11.	59	female
COV-2111-2977	negative	negative		15.11.	47	female
COV-2111-2978	negative	negative		15.11.	43	male
COV-2111-2979	negative	negative		15.11.	31	male
COV-2111-2980	negative	negative		15.11.	49	female
COV-2111-2981	negative	negative		15.11.	20	female
COV-2111-2982	negative	negative		15.11.	48	female
COV-2111-2983	negative	negative		15.11.	42	female
COV-2111-2984	negative	negative		15.11.	28	female
COV-2111-2985	gen E: 20.25; gen RdRP/S: 20.31; gen N: 19.06	positive	31.10	15.11.	48	female	none
COV-2111-2986	negative	negative		15.11.	48	male
COV-2111-2987	negative	negative		15.11.	36	female
COV-2111-2988	negative	negative		15.11.	2	male
COV-2111-2989	negative	negative		15.11.	8	male
COV-2111-2990	gen E: 21.01; gen RdRP/S: 20.56; gen N: 20.02	positive	86.75	15.11.	42	male	yes	running nose, loss of taste and smell
COV-2111-2991	gen E: 40.44; gen RdRP/S: neg; gen N: 38.39	negative		15.11.	11	male	none
COV-2111-2992	negative	negative		15.11.	3	female
COV-2111-2993	gen E: 19.33; gen RdRP/S: 18.57; gen N: 19.09	positive	91.73	15.11.	26	female	yes	Cough, temperature 38, running nose
COV-2111-2994	gen E: 24.27; gen RdRP/S: 23.89; gen N: 22.45	negative		15.11.	60	female	yes	Cough, running nose, throat pain
COV-2111-2995	gen E: 25.02; gen RdRP/S: 24.24; gen N: 24.04	positive	1.72	15.11.	16	male	none
COV-2111-2998	negative	negative		15.11.	13	female
COV-2111-2999	gen E: 18.15; gen RdRP/S: 18.24; gen N: 16.77	positive	˃200	15.11.	55	male	none
COV-2111-3000	negative	negative		15.11.	64	female
COV-2111-3002	negative	negative		15.11.	65	male
COV-2111-3003	negative	negative		15.11.	59	female
COV-2111-3004	negative	negative		15.11.	68	female
COV-2111-3005	negative	negative		15.11.	7	male
COV-2111-3006	negative	negative		15.11.	9	female
COV-2111-3007	negative	negative		15.11.	65	male
COV-2111-3008	negative	negative		15.11.	68	female
COV-2111-3009	negative	negative		15.11.	4	male
COV-2111-3010	gen E: 27.07; gen RdRP/S: 26.76; gen N: 26.98	negative		15.11.	11	female	none
COV-2111-3011	negative	negative		15.11.	49	female
COV-2111-3012	negative	negative		15.11.	40	female
COV-2111-3013	negative	negative		15.11.	54	female
COV-2111-3014	negative	negative		15.11.	59	female
COV-2111-3015	negative	negative		15.11.	22	female
COV-2111-3016	negative	negative		15.11.	27	female
COV-2111-3017	negative	negative		15.11.	25	female
COV-2111-3018	gen E: 23.22; gen RdRP/S: 25.75; gen N: 25.01	positive	6.11	15.11.	15	female	none
VIR-2111-2915	negative	negative		15.11.	37	male
COV-2111-3022	negative	negative		15.11.	61	female
COV-2111-3025	negative	negative		15.11.	26	female
COV-2111-3026	negative	negative		15.11.	43	female
COV-2111-3027	negative	negative		15.11.	6	female
COV-2111-3028	negative	negative		15.11.	15	male
COV-2111-3030	negative	negative		15.11.	65	female
COV-2111-3031	negative	negative		15.11.	48	male
COV-2111-3032	negative	negative		15.11.	8	male
COV-2111-3033	negative	negative		15.11.	15	female
COV-2111-3036	negative	negative		15.11.	9	female
COV-2111-3037	gen E: negativní; gen RdRP/S: 40.33; gen N: 39.70	negative		15.11.	0	female	none
COV-2111-3038	negative	negative		15.11.	13	male
COV-2111-3039	negative	negative		15.11.	22	female
COV-2111-3040	negative	negative		15.11.	35	female
COV-2111-3041	negative	negative		15.11.	29	male
COV-2111-3043	negative	negative		15.11.	63	male
COV-2111-3044	gen E: 18.17; gen RdRP/S: 20.71; gen N: 20.38	positive	˃200	15.11.	43	male	yes	Cough
COV-2111-3045	negative	negative		15.11.	7	female
COV-2111-3046	negative	negative		15.11.	38	female
COV-2111-3048	gen E: 20.66; gen RdRP/S: 22.32; gen N: 22.88	positive	54.83	15.11.	72	female	yes	loss of smell and taste
COV-2111-3049	negative	negative		15.11.	21	female
COV-2111-3050	negative	negative		15.11.	27	male
COV-2111-3051	negative	negative		15.11.	9	female
COV-2111-3060	negative	negative		15.11.	69	female
COV-2111-3061	negative	negative		15.11.	24	female
COV-2111-3063	negative	negative		15.11.	10	male
COV-2111-3064	negative	negative		15.11.	55	male
COV-2111-3068	gen E: 20.89; gen RdRP/S: 21.33; gen N: 20.37	positive	88.81	15.11.	24	female	yes	Cough
COV-2111-3070	negative	negative		15.11.	55	female
COV-2111-3083	negative	negative		15.11.	3	female
COV-2111-3084	negative	negative		15.11.	51	female
COV-2111-3085	negative	negative		15.11.	37	female
COV-2111-3086	negative	negative		15.11.	45	female
COV-2111-3087	negative	negative		15.11.	36	female
COV-2111-3088	gen E: 24.69; gen RdRP/S: 24.86; gen N: 25.13	positive	1.72	15.11.	11	female	none
COV-2111-3089	negative	negative		15.11.	56	female
COV-2111-3090	negative	negative		15.11.	21	male
COV-2111-3093	gen E: 34.84; gen RdRP/S: 35.04; gen N: 35.34	negative		15.11.	54	female	none
COV-2111-3094	gen E: 19.72; gen RdRP/S: 19.98; gen N: 19.78	positive	11.77	15.11.	75	male	none
COV-2111-3095	gen E: 29.88; gen RdRP/S: 29.71; gen N: 30.41	negative		15.11.	71	female	yes	Joint and muscle pain, loss of taste and smell, chills
COV-2111-3096	negative	negative		15.11.	13	male
COV-2111-3097	negative	negative		15.11.	16	female
COV-2111-3098	negative	negative		15.11.	50	female
COV-2111-3099	negative	negative		15.11.	9	male
COV-2111-3100	negative	negative		15.11.	30	female
COV-2111-3101	negative	negative		15.11.	8	male
COV-2111-3102	gen E: 17.95; gen RdRP/S: 21.79; gen N: 21.48	positive	98.84	15.11.	16	male	none
COV-2111-3103	negative	negative		15.11.	3	female
COV-2111-3104	negative	negative		15.11.	6	female
COV-2111-3105	negative	negative		15.11.	68	male
COV-2111-3106	gen E: 22.06; gen RdRP/S: 26.12; gen N: 24.43	positive	4.96	15.11.	68	female	yes	Muscle pain, chills, running nose, headache
COV-2111-3107	negative	negative		15.11.	49	female
COV-2111-3108	gen E: 15.57; gen RdRP/S: 18.17; gen N: 18.61	positive	˃200	15.11.	28	male	yes	Muscle and joint pain, chills
COV-2111-3109	gen E: 20.00; gen RdRP/S: 22.88; gen N: 22.54	positive	70.17	15.11.	69	male	yes	Muscle and joint pain, chills, temperature
COV-2111-3110	negative	negative		15.11.	10	male
COV-2111-3111	negative	negative		15.11.	45	female
COV-2111-3112	negative	negative		15.11.	0	male
COV-2111-3113	negative	negative		15.11.	36	female
COV-2111-3114	negative	negative		15.11.	5	female
COV-2111-3115	gen E: 16.41; gen RdRP/S: 19.73; gen N: 19.52	positive	˃200	15.11.	65	male	yes	Muscle and joint pain, chills, temperature 37.5
COV-2111-3117	negative	negative		15.11.	65	female
COV-2111-3118	negative	negative		15.11.	72	male
COV-2111-3119	negative	negative		15.11.	44	female
COV-2111-3120	negative	negative		15.11.	8	female
COV-2111-3121	gen E: 19.37; gen RdRP/S: 23.07; gen N: 21.52	positive	5.78	15.11.	12	male	none
COV-2111-3122	gen E: 23.75; gen RdRP/S: 26.80; gen N: 25.65	positive	9.32	15.11.	14	female	none
COV-2111-3123	gen E: 20.07; gen RdRP/S: 22.96; gen N: 22.99	positive	40.16	15.11.	18	female	yes	Cough, headache, running nose
COV-2111-3124	gen E: 22.57; gen RdRP/S: 25.73; gen N: 25.58	positive	3.38	15.11.	11	male	none
COV-2111-3126	negative	negative		15.11.	43	female
COV-2111-3125	negative	negative		15.11.	26	female
COV-2111-3127	gen E: 18.84; gen RdRP/S: 22.02; gen N: 20.90	positive	21.34	15.11.	5	female	none
COV-2111-3128	negative	negative		15.11.	10	female
COV-2111-3129	gen E: 20.32; gen RdRP/S: 20.35; gen N: 21.28	positive	5.51	15.11.	63	male	yes	Cough, muscle and joint pain, chills
COV-2111-3131	negative	negative		15.11.	11	female
COV-2111-3132	gen E: 38.39; gen RdRP/S: 37.16; gen N: 36.86	negative		15.11.	44	female	yes	Temperature
COV-2111-3133	negative	negative		15.11.	12	female
COV-2111-3135	negative	negative		15.11.	7	female
COV-2111-3137	negative	negative		15.11.	54	female
COV-2111-3138	negative	negative		15.11.	9	male
COV-2111-3136	gen E: 21.86; gen RdRP/S: 21.57; gen N: 21.91	positive	36.19	15.11.	40	female	none
COV-2111-3139	gen E: 19.77; gen RdRP/S: 19.67; gen N: 20.23	positive	5.75	15.11.	34	male	none
COV-2111-3140	negative	negative		15.11.	21	female
COV-2111-3141	gen E: negativní; gen RdRP/S: negativní; gen N: 38.85	negative		15.11.	61	female	none
COV-2111-3142	negative	negative		15.11.	8	male
COV-2111-3143	negative	negative		15.11.	59	female
COV-2111-3144	gen E: 30.85; gen RdRP/S: 30.78; gen N: 31.12	negative		15.11.	10	female	none
COV-2111-3145	negative	negative		15.11.	41	male
COV-2111-3146	negative	negative		15.11.	39	female
COV-2111-3147	negative	negative		15.11.	7	female
COV-2111-3148	negative	negative		15.11.	47	female
COV-2111-3150	negative	negative		15.11.	48	male
COV-2111-3158	gen E: 18.17; gen RdRP/S: 21.47; gen N: 21.21	positive	63.55	15.11.	67	male	yes	Joint and muscle pain, chills, cough
COV-2111-3159	gen E: 14.45; gen RdRP/S: 18.04; gen N: 17.96	positive	˃200	15.11.	57	female	none
COV-2111-3160	gen E: 17.66; gen RdRP/S: 20.70; gen N: 21.15	positive	131.76	15.11.	35	female	none
COV-2111-3161	negative	negative		15.11.	28	female
COV-2111-3162	negative	negative		15.11.	4	female
COV-2111-3163	negative	negative		15.11.	13	female
COV-2111-3164	negative	negative		15.11.	61	male
COV-2111-3165	negative	negative		15.11.	45	female
COV-2111-3166	negative	negative		15.11.	10	female
COV-2111-3167	negative	negative		15.11.	11	female

## Sheet: Omicron
Number of sample	Cycle Treshold		ψ-SARS-Cov2	Date	Age	Sex	Symptoms	Symptoms details*
Cov-2201-269	gen E: 27.40; gen RdRP/S: 27.77; gen N: 24.40	24.4	26.52	2022-01-05	18	male	sine
Cov-2201-291	gen E: 23.35; gen RdRP/S: 24.84; gen N: 23.63	23.63	8.85	2022-01-05	18	female	sine
Cov-2201-312	gen E: 23.70; gen RdRP/S: 25.23; gen N: 24.22	24.22	37.97	2022-01-05	18	female	sine
Cov-2201-313	gen E: 20.50; gen RdRP/S: 21.67; gen N: 22.27	22.27	>200	2022-01-05	19	female	sine
Cov-2201-346	gen E: 21.22; gen RdRP/S: 22.60; gen N: 22.75	22.75	92.55	2022-01-05	28	male	sine
Cov-2201-348	gen E: 24.16; gen RdRP/S: 25.23; gen N: 24.74	24.74	87.26	2022-01-05	80	female	yes	Cough, joint and muscle pain, chills, temperature 37.5
Cov-2201-350	gen E: 22.06; gen RdRP/S: 23.06; gen N: 23.17	23.17	>200	2022-01-05	47	male	yes	Cough, joint and muscle pain, chills, headache, running nose
Cov-2201-352	gen E: 27.71; gen RdRP/S: 28.92; gen N: 29.39	29.39	3.08	2022-01-05	30	female	sine
Cov-2201-353	gen E: 21.23; gen RdRP/S: 22.40; gen N: 22.68	22.68	79.04	2022-01-05	1	male	yes	Joint and muscle pain, chills, temperature 39, diarrhoea
Cov-2201-355	gen E: 20.92; gen RdRP/S: 22.02; gen N: 22.03	22.03	6.62	2022-01-05	28	female	yes	Joint and muscle pain, chills, temperature
Cov-2201-359	gen E: 29.34; gen RdRP/S: 30.36; gen N: 30.49	30.49	1.99	2022-01-05	35	female	yes	Joint and muscle pain, chills, temperature 39,
Cov-2201-457	gen E: 16.90; gen RdRP/S: 18.13; gen N: 15.41	15.41	>200	2022-01-05	47	female	yes	Cough
Cov-2201-506	gen E: 26.35; gen RdRP/S: 27.42; gen N: 26.50	26.5	2.44	2022-01-05	42	male	sine
Cov-2201-529	gen E: 25.22; gen RdRP/S: 25.90; gen N: 24.84	24.84	36.21	2022-01-05	36	female	sine
Cov-2201-542	gen E: 28.70; gen RdRP/S: 28.64; gen N: 27.08	27.08	5.66	2022-01-05	28	male	sine
Cov-2201-561	gen E: 22.45; gen RdRP/S: 22.64; gen N: 21.09	21.09	75.01	2022-01-05	21	male	sine
Cov-2201-583	gen E: 23.20; gen RdRP/S: 23.31; gen N: 23.12	23.12	1.61	2022-01-05	20	male	sine
Cov-2201-586	gen E: 27.79; gen RdRP/S: 28.17; gen N: 27.99	27.99	neg	2022-01-05	20	male	sine
Cov-2201-592	gen E: 19.94; gen RdRP/S: 22.18; gen N: 20.49	20.49	>200	2022-01-06	32	male	sine
Cov-2201-605	gen E: 26.11; gen RdRP/S: 28.62; gen N: 26.52	26.52	39.11	2022-01-06	7	male	sine
Cov-2201-633	gen E: 22.13; gen RdRP/S: 24.48; gen N: 22.77	22.77	182.88	2022-01-06	14	male	sine
Cov-2201-634	gen E: 21.45; gen RdRP/S: 23.82; gen N: 21.71	21.71	>200	2022-01-06	57	male	sine
Cov-2201-637	gen E: 23.49; gen RdRP/S: 25.90; gen N: 23.34	23.34	178.7	2022-01-06	25	female	sine
Cov-2201-639	gen E: 20.07; gen RdRP/S: 22.24; gen N: 20.26	20.26	>200	2022-01-06	42	male	sine
Cov-2201-641	gen E: 23.40; gen RdRP/S: 25.72; gen N: 23.49	23.49	118.32	2022-01-06	45	female	sine
Cov-2201-643	gen E: 20.26; gen RdRP/S: 22.42; gen N: 20.47	20.47	>200	2022-01-06	28	female	sine
Cov-2201-648	gen E: 29.46; gen RdRP/S: 29.89; gen N: 29.57	29.57	24.06	2022-01-06	33	female	sine
Cov-2201-671	gen E: 23.17; gen RdRP/S: 23.18; gen N: 23.34	23.34	34.39	2022-01-06	29	male	sine
Cov-2201-678	gen E: 21.78; gen RdRP/S: 22.04; gen N: 21.32	21.32	>200	2022-01-06	14	female	sine
Cov-2201-683	gen E: 27.36; gen RdRP/S: 27.58; gen N: 27.66	27.66	2.65	2022-01-06	24	male	sine
Cov-2201-687	gen E: 20.19; gen RdRP/S: 20.85; gen N: 17.60	17.6	94.72	2022-01-06	9	male	sine
Cov-2201-703	gen E: 28.85; gen RdRP/S: 29.96; gen N: 30.03	30.03	9.19	2022-01-06	9	male	sine
Cov-2201-713	gen E: 25.34; gen RdRP/S: 26.46; gen N: 27.05	27.05	2.83	2022-01-06	57	female	sine
Cov-2201-726	gen E: 18.43; gen RdRP/S: 19.41; gen N: 19.30	19.3	>200	2022-01-06	38	male	sine
Cov-2201-729	gen E: 24.38; gen RdRP/S: 25.16; gen N: 25.94	25.94	35.56	2022-01-06	32	female	sine
Cov-2201-730	gen E: 31.86; gen RdRP/S: 33.11; gen N: 32.88	32.88	5.46	2022-01-06	38	female	sine
Cov-2201-731	gen E: 21.87; gen RdRP/S: 23.68; gen N: 21.22	21.22	74.05	2022-01-06	54	male	sine
Cov-2201-734	gen E: 26.17; gen RdRP/S: 27.52; gen N: 27.05	27.05	12.34	2022-01-06	27	female	sine
Cov-2201-738	gen E: 21.69; gen RdRP/S: 22.65; gen N: 22.92	22.92	170.91	2022-01-06	15	female	sine
Cov-2201-740	gen E: 26.00; gen RdRP/S: 26.70; gen N: 26.29	26.29	11.76	2022-01-06	28	female	sine
Cov-2201-746	gen E: 32.38; gen RdRP/S: 34.24; gen N: 34.55	34.55	neg	2022-01-06	56	female	sine
Cov-2201-893	gen E: 27.08; gen RdRP/S: 26.23; gen N: 26.21	26.21	14.33	2021-01-07	17	male	sine
Cov-2201-897	gen E: 24.75; gen RdRP/S: 23.32; gen N: 24.10	24.1	80.89	2021-01-07	32	female	sine
Cov-2201-898	gen E: 23.53; gen RdRP/S: 23.02; gen N: 22.59	22.59	>200	2021-01-07	20	female	yes	Cough, temperature 38, chills, joint and muscle pain
Cov-2201-941	gen E: 23.96; gen RdRP/S: 24.98; gen N: 24.62	24.62	31.88	2021-01-07	11	female	sine
Cov-2201-949	gen E: 32.08; gen RdRP/S: 33.20; gen N: 32.52	32.52	neg	2021-01-07	7	female	sine
Cov-2201-951	gen E: 26.10; gen RdRP/S: 27.25; gen N: 27.02	27.02	2.55	2021-01-07	47	female	sine
Cov-2201-957	gen E: 22.45; gen RdRP/S: 23.63; gen N: 23.26	23.26	5.96	2021-01-07	33	female	sine
Cov-2201-974	gen E: 21.94; gen RdRP/S: 23.08; gen N: 22.45	22.45	42.43	2021-01-07	31	male	sine
Cov-2201-1002	gen E: 26.43; gen RdRP/S: 25.98; gen N: 25.65	25.65	41.71	2021-01-07	3	female	sine
Cov-2201-1003	gen E: 23.05; gen RdRP/S: 22.56; gen N: 21.54	21.54	>200	2021-01-07	32	female	sine
Cov-2201-1006	gen E: 27.55; gen RdRP/S: 26.90; gen N: 27.30	27.3	1.70	2021-01-07	37	male	sine
Cov-2201-1010	gen E: 19.74; gen RdRP/S: 18.74; gen N: 19.03	19.03	>200	2021-01-07	28	female	sine
Cov-2201-1015	gen E: 26.92; gen RdRP/S: 26.73; gen N: 26.46	26.46	20.27	2021-01-07	55	female	sine
Cov-2201-1017	gen E: 24.93; gen RdRP/S: 24.50; gen N: 24.56	24.56	12.86	2021-01-10	15	male	sine
Cov-2201-1024	gen E: 20.15; gen RdRP/S: 22.27; gen N: 22.93	22.93	55.01	2021-01-10	51	female	sine
Cov-2201-1025	gen E: 25.41; gen RdRP/S: 27.61; gen N: 27.90	27.9	neg	2021-01-10	73	male	sine
Cov-2201-1027	gen E: 29.42; gen RdRP/S: 31.92; gen N: 31.59	31.59	1.37	2021-01-10	18	female	sine
Cov-2201-1034	gen E: 21.02; gen RdRP/S: 22.93; gen N: 23.58	23.58	116.54	2021-01-10	19	male	sine

## Sheet: Delta
Number of sample	Cycle Treshold		Result	ψ	Date	Age	Sex	Symptoms	Symptoms details*
COV-2110-3533	gen E: 22.39; gen RdRP/S: 24.21; gen N: 22.80	22.8	positive	69.44	29.10.	32	female	none
COV-2110-3557	gen E: 20.74; gen RdRP/S: 22.60; gen N: 21.52	21.52	positive	3.86	29.10.	44	female	yes*	Temperature 38°C
COV-2110-3586	gen E: 28.21; gen RdRP/S: 31.90; gen N: 30.52	30.52	negative		29.10.	55	male	none
COV-2110-3699	gen E: 17.71; gen RdRP/S: 20.95; gen N: 19.71	19.71	positive	>200	29.10.	23	female	NA
COV-2110-3725	gen E: 27.13; gen RdRP/S: 30.31; gen N: 28.92	28.92	positive	19.93	29.10.	9	male	none
COV-2110-3727	gen E: 29.16; gen RdRP/S: 31.76; gen N: 30.76	30.76	positive	2.48	29.10.	5	female	NA
COV-2110-3730	gen E: 33.70; gen RdRP/S: 36.98; gen N: 34.11	34.11	negative		29.10.	49	male	none
COV-2110-3732	gen E: 21.22; gen RdRP/S: 24.59; gen N: 23.25	23.25	positive	53.56	29.10.	48	male	none
COV-2110-3740	gen E: 29.54; gen RdRP/S: 32.76; gen N: 31.51	31.51	negative		29.10.	9	female	none
COV-2110-3743	gen E: 27.11; gen RdRP/S: 29.78; gen N: 27.82	27.82	positive	10.17	29.10.	54	male	none
COV-2110-3778	gen E: 20.42; gen RdRP/S: 21.39; gen N: 22.30	22.3	positive	>200	29.10.	80	female	NA
COV-2110-3843	gen E: 26.07; gen RdRP/S: 29.56; gen N: 28.82	28.82	positive	4.86	29.10.	5	female	NA
COV-2110-3834	gen E: 21.75; gen RdRP/S: 21.43; gen N: 24.26	24.26	positive	95.92	29.10.	11	female	NA
COV-2110-3848	gen E: 23,72; gen RdRP/S: 24,25; gen N: 24,79	24.79	positive	92.05	29.10.	7	female	none
COV-2110-3868	gen E: 18.69; gen RdRP/S: 22.27; gen N: 22.41	22.41	positive	29.34	29.10.	12	female	NA
COV-2110-3911	gen E: 27.12; gen RdRP/S: 30.60; gen N: 30.67	30.67	negative		1.11.	8	male	none
COV-2110-3913	gen E: 25.95; gen RdRP/S: 28.39; gen N: 29.34	29.34	negative		1.11.	10	female	none
COV-2110-3992	gen E: 21.62; gen RdRP/S: 23.04; gen N: 23.91	23.91	negative		1.11.	75	male	yes*	Cough, Joint, muscle, chills pain, Temperature 38
COV-2110-3995	gen E: 26.80; gen RdRP/S: 28.11; gen N: 28.89	28.89	positive	1.95	1.11.	12	male	none
COV-2110-3996	gen E: 25.13; gen RdRP/S: 26.47; gen N: 26.50	26.5	positive	4.64	1.11.	47	female	none
COV-2110-3997	gen E: 22.12; gen RdRP/S: 23.27; gen N: 23.83	23.83	positive	5.04	1.11.	52	male	none
COV-2110-4002	gen E: 19.76; gen RdRP/S: 21.87; gen N: 21.35	21.35	positive	63.5	1.11.	2	female	none
COV-2110-4006	gen E: 24.24; gen RdRP/S: 26.10; gen N: 24.92	24.92	positive	6.33	1.11.	4	female	none
COV-2110-4008	gen E: 20.41; gen RdRP/S: 21.51; gen N: 21.91	21.91	positive	89.61	1.11.	47	female	none
COV-2110-4011	gen E: 22.20; gen RdRP/S: 24.00; gen N: 24.18	24.18	positive	1.01	1.11.	47	female	none
COV-2110-4039	gen E: 16.16; gen RdRP/S: 19.84; gen N: 17.84	17.84	positive	195.62	1.11.	25	male	yes*	Cough
COV-2110-4040	gen E: 24.43; gen RdRP/S: 26.88; gen N: 27.14	27.14	positive	9.6	1.11.	26	male	yes*	Cough, Temperature 38°C
COV-2110-4041	gen E: 18.68; gen RdRP/S: 21.09; gen N: 21.01	21.01	positive	55.97	1.11.	40	male	yes*	Cough, Joint, muscle, chills pain, temperature
COV-2110-4042	gen E: 17.29; gen RdRP/S: 19.56; gen N: 19.96	19.96	positive	>200	1.11.	55	male	yes*	Cough, Temperature 38.5°C
COV-2110-4046	gen E: 22.39; gen RdRP/S: 25.13; gen N: 24.81	24.81	positive	3.63	1.11.	33	male	none
COV-2110-4101	gen E: 21.19; gen RdRP/S: 21.30; gen N: 21.50	21.5	positive	52.27	1.11.	47	female	none
COV-2110-4106	gen E: 30.80; gen RdRP/S: 31.07; gen N: 30.01	30.01	negative		1.11.	8	male	none
COV-2110-4107	gen E: 34.27; gen RdRP/S: 33.48; gen N: 33.31	33.31	negative		1.11.	16	male	none
COV-2110-4108	gen E: 24.70; gen RdRP/S: 24.96; gen N: 24.42	24.42	positive	1.77	2.11.	30	male	none
COV-2110-4123	gen E: 24.41; gen RdRP/S: 24.49; gen N: 23.40	23.4	positive	13.65	2.11.	45	male	NA
COV-2110-4134	gen E: 22.05; gen RdRP/S: 24.60; gen N: 24.56	24.56	positive	58.30	2.11.	35	female	none
COV-2110-4135	gen E: 22.57; gen RdRP/S: 25.32; gen N: 25.06	25.06	positive	20.94	2.11.	36	male	NA
COV-2110-4136	gen E: 24.28; gen RdRP/S: 27.24; gen N: 27.15	27.15	positive	53.56	2.11.	7	female	none
COV-2110-4137	gen E: 24.36; gen RdRP/S: 27.00; gen N: 26.67	26.67	positive	18.00	2.11.	5	female	none
COV-2110-4158	gen E: 23.98; gen RdRP/S: 27.21; gen N: 25.68	25.68	positive	31.57	2.11.	12	male	none
COV-2110-4163	gen E: 17.72; gen RdRP/S: 20.82; gen N: 20.71	20.71	positive	>200.0	2.11.	61	female	none
COV-2110-4167	gen E: 22.19; gen RdRP/S: 25.50; gen N: 23.36	23.36	positive	55.38	2.11.	9	female	NA
COV-2110-4169	gen E: 20.73; gen RdRP/S: 23.18; gen N: 23.80	23.8	positive	130.40	2.11.	54	male	none
COV-2110-4170	gen E: 29.95; gen RdRP/S: 32.80; gen N: 32.08	32.08	negative		2.11.	16	female	none
COV-2110-4197	gen E: 21.03; gen RdRP/S: 21.03; gen N: 19.42	19.42	positive	140.06	2.11.	7	female	NA
COV-2110-4198	gen E: 27.99; gen RdRP/S: 27.22; gen N: 28.50	28.5	positive	1.42	2.11.	8	female	none
COV-2110-4238	gen E: 18.62; gen RdRP/S: 19.90; gen N: 20.03	20.03	positive	176.30	2.11.	38	male	none
COV-2110-4246	gen E: 30.09; gen RdRP/S: 31.38; gen N: 31.35	31.35	negative		2.11.	10	male	none
COV-2110-4338	gen E: 26.36; gen RdRP/S: 26.75; gen N: 28.93	28.93	positive	3.58	2.11.	8	female	none
COV-2110-4348	gen E: 34.53; gen RdRP/S: 35.82; gen N: 38.02	38.02	negative		2.11.	16	male	none
COV-2111-38	gen E: 25.36; gen RdRP/S: 25.72; gen N: 28.61	28.61	positive	9.09	2.11.	43	male	none
COV-2111-42	gen E: 33.13; gen RdRP/S: 32.83; gen N: 36.02	36.02	negative		2.11.	25	female	NA
COV-2111-50	gen E: 25.54; gen RdRP/S: 25.83; gen N: 29.12	29.12	positive	3.90	2.11.	8	female	yes*	sneezing
COV-2111-55	gen E: 29.48; gen RdRP/S: 31.70; gen N: 33.56	33.56	negative		2.11.	24	female	none
COV-2111-95	gen E: 21.16; gen RdRP/S: 23.44; gen N: 28.19	28.19	positive	2.79	2.11.	11	female	none
COV-2111-100	gen E: 20.76; gen RdRP/S: 23.32; gen N: 23.28	23.28	positive	21.03	2.11.	35	male	none
COV-2111-102	gen E: 21.87; gen RdRP/S: 24.16; gen N: 26.42	26.42	positive	6.97	2.11.	47	female	yes*	sneezing
COV-2111-114	gen E: 21.36; gen RdRP/S: 23.61; gen N: 25.76	25.76	positive	23.75	2.11.	48	female	yes*	Cough, Temperature 38.0°C
COV-2111-154	gen E: 35.67; gen RdRP/S: 36.96; gen N: 37.02	37.02	negative		4.11.	48	male	sine
COV-2111-158	gen E: 20.19; gen RdRP/S: 22.54; gen N: 22.44	22.44	positive	30.10	4.11.	25	male	sine
COV-2111-162	gen E: 19.12; gen RdRP/S: 21.36; gen N: 21.15	21.15	positive	13.20	4.11.	64	female	yes*	30.10., cough, joint and muscle pain, chills, temperature, 38, running nose, headache
COV-2111-165	gen E: 17.40; gen RdRP/S: 19.83; gen N: 19.40	19.4	positive	>200.0	4.11.	50	female	sine
COV-2111-167	gen E: 28.87; gen RdRP/S: 31.64; gen N: 31.12	31.12	negative		4.11.	81	male	yes*	cough, temperature 37.5°C
COV-2111-181	gen E: 21.47; gen RdRP/S: 24.14; gen N: 22.81	22.81	positive	23.65	4.11.	21	female	yes*	loss of smell and taste, temperature 37°C, headache
COV-2111-183	gen E: 19.03; gen RdRP/S: 21.46; gen N: 21.16	21.16	positive	51.07	4.11.	49	female	yes*	cough, joint pain, chills, vomiting, diarrhea, temperature 37°C
COV-2111-186	gen E: 24.44; gen RdRP/S: 26.66; gen N: 26.83	26.83	positive	3.66	4.11.	20	female	yes*	cough, temperature 37.5°C, headache, nose pain, impaired vision
COV-2111-187	gen E: 25.47; gen RdRP/S: 28.36; gen N: 27.58	27.58	negative		4.11.	8	male	none
COV-2111-191	gen E: 24.27; gen RdRP/S: 26.60; gen N: 26.73	26.73	positive	1.32	4.11.	49	female	yes*	cough, muscle and joint pain, vomiting, diarrhea, temperature 37°C, headache
COV-2111-197	gen E: 30.79; gen RdRP/S: 33.04; gen N: 33.01	33.01	negative		4.11.	35	male	yes*	cough
COV-2111-205	gen E: 26.09; gen RdRP/S: 28.36; gen N: 28.12	28.12	positive	3.59	4.11.	43	male	yes*	not specified
COV-2111-206	gen E: 21.15; gen RdRP/S: 24.15; gen N: 22.87	22.87	positive	31.01	4.11.	28	female	yes*	cough, muscle and joint pain, chills, temperature 37.5°C
COV-2111-208	gen E: 21.04; gen RdRP/S: 23.20; gen N: 22.81	22.81	positive	60.81	4.11.	63	male	none
VIR-2111-254	gen E: 19.02; gen RdRP/S: 20.05; gen N: 21.10	21.1	positive	42.52	4.11.	21	male	none
COV-2111-254	gen E: 21.28; gen RdRP/S: 22.29; gen N: 23.13	23.13	positive	>200	4.11.	26	female	none
COV-2111-258	gen E: 17.52; gen RdRP/S: 18.81; gen N: 18.91	18.91	positive	>200	4.11.	16	female	none
COV-2111-267	gen E: 22.88; gen RdRP/S: 24.17; gen N: 23.73	23.73	positive	179.78	4.11.	13	male	none
COV-2111-313	gen E: 18.38; gen RdRP/S: 20.69; gen N: 20.84	20.84	positive	>200	4.11.	57	female	yes*	muscle and joint pain, chills, loss of smell and taste
COV-2111-316	gen E: 17.71; gen RdRP/S: 20.45; gen N: 19.95	19.95	positive	>200	4.11.	70	male	yes*	perspiration, fatigue
COV-2111-323	gen E: 21.22; gen RdRP/S: 23.65; gen N: 23.18	23.18	positive	>200	4.11.	39	male	yes*	loss of smell and taste
COV-2111-325	gen E: 27.39; gen RdRP/S: 29.66; gen N: 29.35	29.35	positive	5.67	4.11.	11	male	none
COV-2111-326	gen E: 24.48; gen RdRP/S: 27.26; gen N: 26.38	26.38	positive	4.45	4.11.	30	male	yes*	cough, loss of smell and taste
COV-2111-329	gen E: 27.03; gen RdRP/S: 29.74; gen N: 29.02	29.02	positive	15.29	4.11.	29	female	yes*	cough, muscle and joint pain, chills, temperature 37.5°C, sore throat
COV-2111-346	gen E: 22.13; gen RdRP/S: 24.69; gen N: 23.97	23.97	positive	25.53	4.11.	31	female	yes*	scratches in the throat
COV-2111-347	gen E: 18.25; gen RdRP/S: 20.73; gen N: 20.41	20.41	positive	>200	4.11.	34	male	none
COV-2111-348	gen E: 22.58; gen RdRP/S: 25.25; gen N: 24.18	24.18	positive	65.30	4.11.	23	female	none
COV-2111-349	gen E: 26.03; gen RdRP/S: 28.29; gen N: 27.77	27.77	positive	4.89	4.11.	20	female	none
COV-2111-350	gen E: 18.26; gen RdRP/S: 20.84; gen N: 20.68	20.68	positive	156.23	4.11.	47	female	none
COV-2111-353	gen E: 23.77; gen RdRP/S: 26.40; gen N: 25.88	25.88	positive	11.14	4.11.	45	male	none
COV-2111-354	gen E: 19.53; gen RdRP/S: 22.20; gen N: 21.89	21.89	positive	>200	4.11.	40	male	sine
COV-2111-355	gen E: 20.03; gen RdRP/S: 22.54; gen N: 21.91	21.91	positive	120.65	4.11.	17	female	sine
COV-2111-357	gen E: 28.94; gen RdRP/S: 31.44; gen N: 31.03	31.03	negative		4.11.	28	male	sine
COV-2111-358	gen E: 20.56; gen RdRP/S: 22.97; gen N: 22.89	22.89	positive	40.68	4.11.	28	female	sine
COV-2111-359	gen E: 22.73; gen RdRP/S: 25.47; gen N: 24.53	24.53	positive	30.90	4.11.	37	female	sine
COV-2111-360	gen E: 22.71; gen RdRP/S: 24.50; gen N: 23.63	23.63	positive	166.06	4.11.	30	female	sine
COV-2111-375	gen E: 22.53; gen RdRP/S: 25.27; gen N: 25.33	25.33	negative		4.11.	36	female	sine
COV-2111-383	gen E: 22.59; gen RdRP/S: 24.93; gen N: 25.52	25.52	positive	5.35	4.11.	28	female	yes*	Cough, joint and muscle pain, chills, temperature 38
COV-2111-390	gen E: 20.39; gen RdRP/S: 22.79; gen N: 22.40	22.4	positive	156.70	4.11.	51	female	yes*	1.11., joint and muscle pain, chills, headache, conjunctivitis
COV-2111-396	gen E: 18.18; gen RdRP/S: 20.39; gen N: 20.90	20.9	positive	87.53	4.11.	61	female	yes*	1.11., joint and muscle pain, chills, vomiting, diarrhoea, running nose
COV-2111-399	gen E: 14.60; gen RdRP/S: 17.03; gen N: 16.82	16.82	positive	114.12	4.11.	94	female	yes*	29.10., temperature, 37.5, throat pain
COV-2111-402	gen E: 18.78; gen RdRP/S: 20.96; gen N: 21.24	21.24	positive	>200	4.11.	64	female	yes*	29.10., cough, joint and muscle pain, chills, vomiting, temperature, 28.7
COV-2111-409	gen E: 21.01; gen RdRP/S: 22.87; gen N: 23.45	23.45	positive	24.29	4.11.	56	male	yes*	31.10., cough, temperature, 37.5, throat pain
COV-2111-449	gen E: 20.23; gen RdRP/S: 21.68; gen N: 22.83	22.83	positive	>200	4.11.	24	female	yes*	Cough, joint and muscle pain, chills, loss of smell and taste, tempareture 37.5
COV-2111-450	gen E: 37.31; gen RdRP/S: 39.53; gen N: 37.89	37.89	positive	1.28	4.11.	28	male	sine
COV-2111-458	gen E: 35.31; gen RdRP/S: 38.11; gen N: 37.55	37.55	negative		4.11.	44	male	yes*	27.10., Cough, tiredness
COV-2111-352	gen E: 18.07; gen RdRP/S: 20.55; gen N: 20.27	20.27	positive	>200	4.11.	21	female	sine
COV-2111-661	gen E: 23.02; gen RdRP/S: 25.20; gen N: 26.01	26.01	positive	1.06	4.11.	11	male	sine
COV-2111-684	gen E: 26.45; gen RdRP/S: 29.08; gen N: 29.45	29.45	positive	15.06	4.11.	59	male	sine
COV-2111-687	gen E: 22.09; gen RdRP/S: 24.16; gen N: 24.12	24.12	positive	39.63	4.11.	64	male	sine
COV-2111-721	gen E: 23.87; gen RdRP/S: 26.04; gen N: 26.22	26.22	positive	5.61	4.11.	7	male	sine
COV-2111-722	gen E: 28.08; gen RdRP/S: 30.48; gen N: 31.76	31.76	negative		4.11.	17	male	sine
COV-2111-730	gen E: 18.65; gen RdRP/S: 20.82; gen N: 21.33	21.33	positive	>200	4.11.	25	female	sine
COV-2111-732	gen E: 35.41; gen RdRP/S: 37.84; gen N: 37.76	37.76	negative		4.11.	9	female	sine
COV-2111-733	gen E: 22.03; gen RdRP/S: 24.18; gen N: 25.45	25.45	positive	1.50	4.11.	43	female	sine
COV-2111-738	gen E: 23.98; gen RdRP/S: 28.15; gen N: 28.06	28.06	positive	3.14	4.11.	41	female	yes*	Cough, running nose
COV-2111-740	gen E: 19.68; gen RdRP/S: 24.23; gen N: 23.78	23.78	positive	48.51	4.11.	29	female	yes*	Cough, temperature, 37
COV-2111-743	gen E: 18.09; gen RdRP/S: 20.51; gen N: 22.35	22.35	positive	153.77	4.11.	29	male	yes*	Cough
COV-2111-756	gen E: 21.04; gen RdRP/S: 23.09; gen N: 25.59	25.59	positive	11.46	4.11.	26	female	yes*	Cough, temperature, 37, running nose
COV-2111-761	gen E: 17.57; gen RdRP/S: 20.03; gen N: 21.70	21.7	positive	57.16	4.11.	43	female	yes*	Joint and muscle pain, chills, temperature, 38
COV-2111-765	gen E: 23.83; gen RdRP/S: 25.91; gen N: 28.08	28.08	positive	2.50	4.11.	25	female	yes*	Joint and muscle pain, chills, temperature 37.7, running nose
COV-2111-787	gen E: 21.61; gen RdRP/S: 23.92; gen N: 25.68	25.68	positive	34.82	4.11.	71	female	sine
COV-2111-788	gen E: 32.19; gen RdRP/S: 35.07; gen N: 37.52	37.52	negative		4.11.	1	male	yes*	Cough, temperature, 37.2
COV-2111-795	gen E: 24.41; gen RdRP/S: 26.52; gen N: 28.62	28.62	positive	1.38	4.11.	24	female	yes*	Joint and muscle pain, chills
COV-2111-796	gen E: 30.69; gen RdRP/S: 33.12; gen N: 35.11	35.11	negative		4.11.	3	male	yes*	Joint and muscle pain, chills
COV-2111-799	gen E: 28.73; gen RdRP/S: 29.03; gen N: 31.56	31.56	negative		4.11.	44	female	sine
COV-2111-811	gen E: 33.63; gen RdRP/S: 34.07; gen N: 36.61	36.61	negative		4.11.	27	female	sine
COV-2111-860	gen E: 20.85; gen RdRP/S: 23.44; gen N: 23.01	23.01	positive	11.31	4.11.	13	male	sine
COV-2111-862	gen E: 34.88; gen RdRP/S: 39.98; gen N: 38.61	38.61	negative		4.11.	10	female	sine
COV-2111-864	gen E: 31.05; gen RdRP/S: 32.25; gen N: 31.80	31.8	negative		6.11.	4	male	sine
COV-2111-870	gen E: 39.79; gen RdRP/S: 39.39; gen N: 39.98	40	negative		6.11.	3	female	sine
COV-2111-872	gen E: 24.97; gen RdRP/S: 24.14; gen N: 26.10	26.1	negative		6.11.	40	female	sine
COV-2111-873	gen E: 21.13; gen RdRP/S: 20.66; gen N: 22.19	22.19	positive	13.01	6.11.	47	male	sine
COV-2111-877	gen E: 35.82; gen RdRP/S: 34.98; gen N: 36.34	36.34	negative		6.11.	31	male	sine
COV-2111-893	gen E: 29.21; gen RdRP/S: 30.61; gen N: 30.91	30.91	negative		6.11.	18	male	sine
COV-2111-958	gen E: 24.33; gen RdRP/S: 25.47; gen N: 26.28	26.28	negative		6.11.	41	female	sine
COV-2111-961	gen E: 23.21; gen RdRP/S: 24.43; gen N: 25.20	25.2	positive	1.67	6.11.	25	male	sine
COV-2111-963	gen E: 32.11; gen RdRP/S: 33.34; gen N: 33.89	33.89	negative		6.11.	74	female	sine
COV-2111-969	gen E: 22.27; gen RdRP/S: 23.51; gen N: 24.08	24.08	positive	7.63	6.11.	36	female	sine
COV-2111-970	gen E: 25.30; gen RdRP/S: 26.58; gen N: 27.01	27.01	positive	2.84	6.11.	21	male	sine
COV-2111-987	gen E: 34.42; gen RdRP/S: 36.81; gen N: 38.27	38.27	negative		6.11.	23	female	sine
COV-2111-990	gen E: 22.65; gen RdRP/S: 25.51; gen N: 25.85	25.85	positive	2.39	6.11.	47	female	sine
COV-2111-1021	gen E: 24.56; gen RdRP/S: 27.70; gen N: 27.37	27.37	negative		6.11.	76	male	sine
COV-2111-886	gen E: 23.72; gen RdRP/S: 24.02; gen N: 23.45	23.45	positive	1.13	6.11.	31	male	sine
COV-2111-982	gen E: 40.43; gen RdRP/S: neg; gen N: 38.46	38.46	negative		6.11.	16	male	sine
COV-2111-1039	gen E: 18.73; gen RdRP/S: 19.78; gen N: 18.91	18.91	positive	148.94	7.11.	38	female	sine
COV-2111-1040	gen E: 30.06; gen RdRP/S: 30.49; gen N: 29.57	29.57	negative		7.11.	51	female	sine
COV-2111-1045	gen E: 33.80; gen RdRP/S: 34.47; gen N: 35.24	35.24	negative		7.11.	10	male	sine
COV-2111-1051	gen E: 20.05; gen RdRP/S: 21.26; gen N: 20.10	20.1	positive	˃200	7.11.	14	male	sine
COV-2111-1071	gen E: 26.72; gen RdRP/S: 27.79; gen N: 28.73	28.73	negative		7.11.	27	male	sine
COV-2111-1075	gen E: 35.79; gen RdRP/S: 38.84; gen N: 37.53	37.53	negative		7.11.	16	female	sine
COV-2111-1088	gen E: 28.07; gen RdRP/S: 29.23; gen N: 29.81	29.81	positive	9.91	7.11.	11	male	sine
COV-2111-1091	gen E: 21.87; gen RdRP/S: 22.97; gen N: 23.80	23.8	positive	196.14	7.11.	16	female	sine
COV-2111-1099	gen E: 22.52; gen RdRP/S: 25.14; gen N: 25.13	25.13	positive	22.26	7.11.	50	male	sine
COV-2111-1101	gen E: 31.40; gen RdRP/S: 33.81; gen N: 34.89	34.89	negative		7.11.	42	female	sine
COV-2111-1109	gen E: 18.68; gen RdRP/S: 21.26; gen N: 21.60	21.6	positive	˃200	7.11.	11	male	sine
COV-2111-1108	gen E: 31.62; gen RdRP/S: 34.54; gen N: 35.02	35.02	negative		7.11.	18	female	sine
COV-2111-1140	gen E: 23.91; gen RdRP/S: 25.72; gen N: 25.56	25.56	positive	76.41	7.11.	37	male	sine
COV-2111-1145	gen E: 30.74; gen RdRP/S: 32.50; gen N: 32.59	32.59	negative		7.11.	9	male	sine
COV-2111-1149	gen E: 26.97; gen RdRP/S: 28.84; gen N: 29.54	29.54	negative		7.11.	70	male	sine
